# Supplementary material for: Identification of HpMYB1 inducing anthocyanin accumulation in Hippeastrum Hybridum tepals by RNA-seq
Source: BMC Plant Biol. 2023 Nov 28;23:594. doi: 10.1186/s12870-023-04582-4 (PMC10683291; doi:10.1186/s12870-023-04582-4)
Supplement: Supplementary file 1 — Supplementary Material 1 [file 12870_2023_4582_MOESM1_ESM.xlsx]

## Sheet: 1
Supplementary table 1. Summary of Illumina sequencing quality
Sample	Raw reads	Clean reads	Mapped reads	Mapped ratio	Q30(%)	GC content(%)
S1_A	50464436	49879398	39433444	0.7906	93.11	46.54
S1_B	41887114	41497424	33539568	0.8082	95.96	47.24
S1_C	42912788	42530954	34108234	0.802	94.48	47.11
S2_A	41170030	40753960	33747562	0.8281	95.81	47.7
S2_B	42762182	42309658	34752264	0.8214	95.87	47.59
S2_C	46279240	45792918	37908268	0.8278	95.93	47.76
S3_A	47583102	47046152	38104252	0.8099	93.25	47.21
S3_B	47312062	46888858	39028822	0.8324	95.67	48.15
S3_C	42953796	42588696	35105560	0.8243	96.06	47.87
S4_A	52119982	51702956	42418960	0.8204	96.06	47.61
S4_B	46045450	45676300	37613742	0.8235	95.96	47.7
S4_C	42516746	42185032	34359256	0.8145	95.98	48.1

## Sheet: 2
Supplementary table 2. Evaluation of sequencing assembly data.
Type	Unigene
Total number	148453
Total base	109790090
Largest length (bp)	14089
Smallest length (bp)	201
Average length (bp)	739.56
N50 length (bp)	1116
E90N50 length (bp)	2128
Fragment mapped percent(%)	57.378
GC percent (%)	40.21
TransRate score	0.27057
BUSCO score	C:82.8%[S:78.8%;D:4.0%]

## Sheet: 3
Supplementary table 3. Distribution of Unigene length
Length	Number of Unigene	Percent of Unigene
200~500	83384	0.56
501~1000	35021	0.24
1001~1500	12356	0.08
1501~2000	7486	0.05
2001~2500	4255	0.03
2501~3000	2382	0.02
3001~3500	1389	0.01
3501~4000	832	0.01
4001~4500	476	0
>4500	872	0.01

## Sheet: 4
Supplementary table 4. Transcripts Per Million mapped reads (TPM) values of anthocyanin biosynthetic genes in four developmental stages of ‘Royal Velvet’ tepals.
	Unigene ID	S1	S2	S3	S4
PAL（13）	TRINITY_DN11176_c0_g1	28.73	167.617	378.22	301.96
	TRINITY_DN13515_c0_g1	19.5933	45.7867	24.6667	16.8433
	TRINITY_DN13515_c1_g1	15.2	88.2233	162.65	47.3133
	TRINITY_DN14388_c0_g1	10.2167	43.9933	77.23	40.4467
	TRINITY_DN15334_c0_g1	11.2533	40.6467	50.4867	6.0767
	TRINITY_DN28699_c0_g1	97.28	279.923	319.123	83.6633
	TRINITY_DN4188_c0_g1	47.3667	189.447	342.25	112.147
	TRINITY_DN4188_c0_g2	132.253	468.823	463.187	257.017
	TRINITY_DN5673_c0_g1	244.66	731.487	927.367	365.407
	TRINITY_DN5673_c0_g2	16.9767	40.8667	18.6633	14.98
	TRINITY_DN58754_c0_g1	1.12	43.2667	56.87	7.1433
	TRINITY_DN88947_c0_g1	19.53	52.1467	58.4033	25.5833
	TRINITY_DN99663_c0_g1	30.2567	106.86	125.98	74.9067
C4H（3）	TRINITY_DN22717_c0_g1	243.713	280.673	410.553	15.6033
	TRINITY_DN2490_c0_g1	450.557	659.263	879.76	133.09
	TRINITY_DN6418_c0_g2	8.95	16.85	23.8167	0.73
4CL（4）	TRINITY_DN10407_c0_g1	12.11	15.9367	15.18	30.48
	TRINITY_DN11180_c0_g1	109.527	191.51	261.483	69.1267
	TRINITY_DN1401_c0_g1	27.3933	26.17	27.5667	7.66
	TRINITY_DN8913_c0_g1	20.6567	26.99	13.4033	32.4667
CHS（8）	TRINITY_DN10975_c0_g1	6.25	111.113	195.277	213.527
	TRINITY_DN10975_c0_g2	8.52	175.003	381.493	747.28
	TRINITY_DN18610_c0_g1	1.1467	15.6733	29.24	84.6633
	TRINITY_DN26330_c0_g1	0.6933	27.8167	49.85	92
	TRINITY_DN3694_c0_g1	9.6933	90.8633	161.447	362.923
	TRINITY_DN3694_c0_g2	624.58	784.967	908.827	27.16
	TRINITY_DN4815_c0_g1	31.6667	719.723	1448.57	2395.78
	TRINITY_DN9689_c0_g1	5.95	175.293	365.287	706.663
CHI（2）	TRINITY_DN2556_c1_g1	19.01	27.6833	26.5933	69.3233
	TRINITY_DN4200_c0_g1	243.027	586.047	711.08	409.763
F3H（4）	TRINITY_DN26717_c0_g1	12.4733	11.0867	10.4067	6.0167
	TRINITY_DN3615_c0_g1	1569.69	1778.66	1537.85	391.117
	TRINITY_DN82829_c0_g2	27.5867	20.1133	27.4567	10.43
	TRINITY_DN8304_c2_g1	10.8533	8.1033	13.5667	4.84
F3'H（2）	TRINITY_DN3411_c1_g1	1441.68	1900.68	2004.69	1039.87
	TRINITY_DN9264_c0_g1	18.45	109.19	148.93	361.997
DFR（2）	TRINITY_DN10291_c0_g1	15.5767	6.72	7.3433	7.6867
	TRINITY_DN8170_c0_g1	37.6733	479.8	917.903	462.6
ANS	TRINITY_DN5468_c0_g1	254.267	1718.68	2763.78	3904.74
UFGT	TRINITY_DN19097_c0_g1	1403.1	3114.81	3043.97	2661.31

## Sheet: 5
Supplementary table 5. Primers used in the present study
Primer name	Specific primers	Unigene ID
Primers used for qRT-PCR
HpC4H-qF	AAGAAGCTCAAGCTCCCACC	TRINITY_DN2490_c0_g1
HpC4H-qR	CGCCATACACCGTGAAAACC
Hp4CL-qF	TCTTCTCGCTGAACTCGGTG	TRINITY_DN11180_c0_g1
Hp4CL-qR	GGTAACCTCCCTTTCAGGGC
HpCHS1-qF	CCTTCTGTCAAGCGCCTCAT	TRINITY_DN10975_c0_g1
HpCHS1-qR	TCCGATGATCATTGCAGCCG
HpCHS2-qF	GAATCCAAACATGTGCGCGT	TRINITY_DN3694_c0_g2
HpCHS2-qR	GGAGCTTGGTCAGCTGGTAG
HpCHS3-qF	TCGAGAAGTGCCTCAACGAC	TRINITY_DN4815_c0_g1
HpCHS3-qR	CCCACTCCAATCCTTCACCC
HpCHI-qF	CGTTACGCCTCCAGGTTCAT	TRINITY_DN4200_c0_g1
HpCHI-qR	CCTTCTCAAAGGGTCCCGTG
HpF3H-qF	AAAAGATCGTCGAGGCGTGT	TRINITY_DN3615_c0_g1
HpF3H-qR	CGGGCCTTTATTGGGTACGA
HpF3'H1-qF	CCCTCTCGTTACCTCGCATC	TRINITY_DN3411_c1_g1
HpF3'H1-qR	CCGGCACATATCCTTCTCCC
HpF3'H2-qF	GGTTGTTGAGGAGCATCGGA	TRINITY_DN9264_c0_g1
HpF3'H2-qR	ACGAGATGATTCGAGCCCAC
HpDFR-qF	AGCCACTCTCAGAGACCCAT	TRINITY_DN8170_c0_g1
HpDFR-qR	AAGTCGCTGGACTGACCTTG
HpANS-qF	AGGGTTCTTCGATCTCCCGA	TRINITY_DN5468_c0_g1
HpANS-qR	CTTGCAAACTCCTGCGTCAC
HpUFGT-qF	CGACGCATTCTTGTGGTTCG	TRINITY_DN19097_c0_g1
HpUFGT-qR	CACGGACTCTAAGCCCTGAC
NtPAL-qF	ATTGAGGTCATCCGTTCTGC
NtPAL-qR	ACCGTGTAACGCCTTGTTTC
NtCHS-qF	TGACACCCACTTGGATAGTTTAG
NtCHS-qR	CGACCTCTGGAATTGGATCAG
NtCHI-qF	CTTTTCTCGCCGCTAAATG
NtCHI-qR	TTTCTGCCACCTTCTCTG
NtF3H-qF	CAAGGCATGTGTGGATATGG
NtF3H-qR	TGTGTCGTTTCAGTCCAAGG
NtF3'H-qF	AGGCTCAACACTTCTCGT
NtF3'H-qR	CATCAACTTTGGGCTTCT
NtF3'5'H-qF	TGCACACTATGGACCACGTT
NtF3'5'H-qR	CCTTCTCGGCTCATTTCGGA
NtDFR-qF	AACCAACAGTCAGGGGAATG
NtDFR-qR	TTGGACATCGACAGTTCCAG
NtANS-qF	TGGCGTTGAAGCTCATACTG
NtANS-qR	GGAATTAGGCACACACTTTGC
NtUFGT-qF	GAGTGCATTGGATGCCTTTT
NtUFGT-qR	CCAGCTCCATTAGGTCCTTG
NtAn1a-qF	ACCATTCTCGAACACCGAAG
NtAn1a-qR	TGCTAGGGCACAATGTGAAG
NtAn1-qF	CTTGAACACTTCTCAAACCGA
NtAn1b-qR	TGCTAGGGCACAATGTGAAG
NtActin-qF	CCTGAGGTCCTTTTCCAACCA
NtActin-qR	GGATTCCGGCAGCTTCCATT
Primers used for gene cloning
HpMYB1-F	ATGGGGCCGTCCACCGAA
HpMYB1-R	TCAATCTAAACAGATTGAGCCTTG
Primers used for subcellular localization (Infusion)
pSAT6-EYFP-N1-HpMYB1-F	5’- CTCAAGCTTCGAATTCATGCTCCGCATCCTCCGAATATGC-3’
pSAT6-EYFP-N1-HpMYB1-R	5’- CTCACCATCAGGATCGTATCTAAACAGATTGAGCCTTG-3’
Primers used for overexpression in tobacco (Infusion)
pGreen-C17-HpMYB1-F	5’- GCTTGATATCGAATTCATGGGGCCGTCCACCGAA-3’
pGreen-C17-HpMYB1-R	5’- CAGCGAATTATCTAGAATCTAAACAGATTGAGCCTTG-3’

## Sheet: 6
Supplementary table 6. Genbank accession numbers referred in this study
Protein name	Accession numbers	Species
HpMYB1	OQ446482	Hippeastrum hybridum ‘Royal Velvet’
PhAN2	AAF66727	Petunia hybrida
AtPAP1	AAG42001	Arabidopsis thaliana
AtPAP2	AAG42002	Arabidopsis thaliana
IbMYB1	BAF45114	Ipomoea batatas
ZmC1	AAA33482	Zea mays
NtAN2	ACO52472	Nicotiana tabacum
AaMYB2	AML84515	Anthurium andraeanum
MaAN2	ASF20090	Muscari armeniacum
LhMYB6	BAJ05399	Lilium hybrid division Ⅰ
LhMYB12	BAJ05398	Lilium hybrid division Ⅰ
OsMYB	CAA75509	Oryza sativa
ZmPl	AAB67720	Zea mays
DhMYB2	AQS79852	Dendrobium hybrid cultivar
PeMYB11	QCS14308	Phalaenopsis equestris
OgMYB1	ABS58501	Oncidium gower
ROSEA1	AKB94073	Antirrhinum majus
FhPAP1	QJW70307.1	Freesia hybrid cultivar
MybA	AVD68967.1	Muscari armeniacum
AcMYB1	AQP25671.1	Allium cepa
RcPAP1	QIJ25826.1	Rhyncholaeliocattleya hybrid cultivar
PeMYB2	AIS35919	Phalaenopsis equestris
PeMYB12	AIS35929	Phalaenopsis equestris

## Sheet: 7
Supplementary table 7. Softwares and databases used in the study
Software/Database	Version	Analysis	Source
fastx_toolkit	Version 0.0.14	Sequencing data quality control	http://hannonlab.cshl.edu/fastx_toolkit/
fastp	Version 0.19.5	Sequencing data quality control	https://github.com/OpenGene/fastp
TGICL	Version 2.1	Merge and eliminate redundancy	https://sourceforge.net/projects/tgicl/files/latest/download
Trinity	Version v2.8.5	Assembly	https://github.com/trinityrnaseq/trinityrnaseq
BUSCO	Version 3.0.2	Assembly	https://busco.ezlab.org/
transrate	Version v1.0.3	Assembly	http://hibberdlab.com/transrate/index.html
RSEM	Version 1.3.1	Gene expression analysis	http://deweylab.biostat.wisc.edu/rsem/
DESeq2	Version 1.24.0	DEGs analysis	http://bioconductor.org/packages/stats/bioc/DESeq2/
HMMER	Version 3.2.1	Comparative analysis	http://www.hmmer.org/download.html
BLAST+	Version2.9.0	Comparative analysis	ftp://ftp.ncbi.nlm.nih.gov/blast/executables/blast+/2.9.0/
Diamond	Version 0.9.24	Comparative analysis	https://github.com/bbuchfink/diamond
GSEA	Version 3.0	GSEA analysis	http://software.broadinstitute.org/gsea/index.jsp
Rfam database	Version 14.6	Ribosome ratio assessment	http://rfam.janelia.org/
goatools	Version 0.6.5	GO enrichment	https://files.pythonhosted.org/packages/bb/7b/0c76e3511a79879606672e0741095a891dfb98cd63b1530ed8c51d406cda/goatools-0.8.9.tar.gz
PlantTFDB database	Version 4.0	Transcription factor analysis	http://planttfdb.cbi.pku.edu.cn/
Pfam database	Version 32	Gene annotation	http://pfam.xfam.org/
KEGG database	Version 2018.	Gene annotation	http://www.genome.jp/kegg/
NCBI Taxonomy	Version 2019.	Gene annotation	ftp://ftp.ncbi.nlm.nih.gov/pub/taxonomy/accession2taxid/nucl_gb.accession2taxid.gz
PIR idmapping database	Version 2019.	Gene annotation	ftp://ftp.pir.georgetown.edu/databases/idmapping/idmapping.tb.gz
